# Supplementary material for: The Roles of Sirt1 in Breast and Gynecologic Malignancies
Source: Biology (Basel). 2025 Oct 28;14(11):1510. doi: 10.3390/biology14111510 (PMC12650002; doi:10.3390/biology14111510)
Supplement: Supplementary file 1 [file biology-14-01510-s001.zip]

Archive with 1 entries (1 files):
- biology-3909039-supplementary.pdf
